# Supplementary material for: Germacrane Sesquiterpene Dilactones from Mikania micrantha and Their Antibacterial and Cytotoxic Activity
Source: Molecules. 2023 Feb 24;28(5):2119. doi: 10.3390/molecules28052119 (PMC10004635; doi:10.3390/molecules28052119)
Supplement: Supplementary file 1 [file molecules-28-02119-s001.zip]

Archive with 1 entries (1 files):
- molecules-2252103-SI.pdf
